# Supplementary material for: A 25-Year Retrospective on Bavaria’s Newborn Screening Programme: Achievements, Challenges and Long-Term Follow-Up
Source: Int J Neonatal Screen. 2025 Dec 13;11(4):114. doi: 10.3390/ijns11040114 (PMC12733661; doi:10.3390/ijns11040114)
Supplement: Supplementary file 1 [file IJNS-11-00114-s001.zip]

Archive with 1 entries (1 files):
- ijns-3904159-supplementary.pdf
